# Supplementary material for: A Preliminary Study of Assessing Gaze, Interoception and School Performance among Children with Neurodevelopmental Disorders: The Feasibility of VR Classroom
Source: Children (Basel). 2022 Feb 13;9(2):250. doi: 10.3390/children9020250 (PMC8870434; doi:10.3390/children9020250)
Supplement: Supplementary file 1 [file children-09-00250-s001.zip]

Archive with 2 entries (2 files):
- Videos/Video S1.mp4
- Videos/Video S2.mp4
